# Supplementary material for: Identification and verification of feature biomarkers associated with immune cells in neonatal sepsis
Source: Eur J Med Res. 2023 Feb 28;28:105. doi: 10.1186/s40001-023-01061-2 (PMC9972688; doi:10.1186/s40001-023-01061-2)
Supplement: Supplementary file 2 — Additional file 2: Table S2. The immune cell compositions of neonatal sepsis patients and normal samples. [file 40001_2023_1061_MOESM2_ESM.csv]

Activated B cell	Activated CD4 T cell	Activated CD8 T cell	Activated dendritic cell	CD56bright natural killer cell	CD56dim natural killer cell	Central memory CD4 T cell	Central memory CD8 T cell	Effector memeory CD4 T cell	Effector memeory CD8 T cell	Eosinophil	Gamma delta T cell	Immature B cell	Immature dendritic cell	Macrophage	Mast cell	MDSC	Memory B cell	Monocyte	Natural killer cell	Natural killer T cell	Neutrophil	Plasmacytoid dendritic cell	Regulatory T cell	T follicular helper cell	Type 1 T helper cell	Type 17 T helper cell	Type 2 T helper cell
GSM1707353	0.117482195422779	0.275545588787198	0.50607770357144	0.545907560454994	0.316035739735915	0.180943271311859	0.613821229581349	0.308757002927679	0.222963312335288	0.27863543394145	0.0783619825709245	0.324154754865155	0.377939169948644	0.309274781750359	0.325555976401898	0.284951103535428	0.652012238489985	0.148667725165483	0.572552344709711	0.291775559331983	0.179003607230651	0.519599560184761	0.564331511027518	0.283836312058062	0.25285150974318	0.249002156261686	0.0646931713956877	-0.0995086140097659
GSM1707354	0.0978132907576946	0.228600557089661	0.424160007138704	0.606081169515255	0.317960952910652	0.115083677185904	0.600438761133452	0.328134513624086	0.313310586873418	0.292715287026276	0.237689511291032	0.349694411050832	0.369819485403617	0.33241269278583	0.394619024948631	0.310367214556658	0.672040709659097	0.115288750300824	0.584143537868041	0.267931400591963	0.1651362299481	0.678724646597635	0.598140705020884	0.31149560577785	0.283787901281693	0.284215109336636	0.0810452861201468	-0.0666649276080405
GSM1707355	0.139316877159631	0.24793291502546	0.443118356862777	0.604744258316149	0.312368470658164	0.127417975404747	0.598061664048728	0.328028432509551	0.314775866513565	0.320198990982945	0.229760495308862	0.347301675293879	0.418256868897077	0.342562897937583	0.393606749807444	0.351685876287727	0.660109881212938	0.106581532814145	0.576377611935281	0.252495000620341	0.181208684307921	0.666993920083197	0.607527115144596	0.299426220000773	0.271939621849594	0.286528562660835	0.0554164924559939	-0.0612194184097689
GSM1707358	0.100140295516995	0.183281266696833	0.423674375732746	0.602170973428212	0.316173499096931	0.138391649742118	0.575372273802961	0.340014712181205	0.319065066125642	0.258904254727196	0.15627368543274	0.372327136428525	0.335709397663143	0.308748584801735	0.365967944063078	0.235113668420487	0.677424135783251	0.104274235332843	0.595404497389394	0.281148953048063	0.141433612812817	0.698794965270283	0.582222569224093	0.340592277978265	0.269682263911639	0.271145314056505	0.0626905528252727	-0.0849043255780114
GSM1707359	0.138674025812283	0.163399946810898	0.429729290215162	0.561100003259742	0.32100198803745	0.155158392156567	0.594836517687525	0.328622692818239	0.324171328871791	0.269569463893755	0.191301193092178	0.364955137174092	0.394798101555781	0.275348681400153	0.360008705841388	0.182808601364309	0.654356520843697	0.0746926045206417	0.591456982694885	0.286807594535098	0.147140730162013	0.636465255589751	0.581673967360283	0.283248314012921	0.286747349866984	0.278424243697833	0.0489242111031662	-0.0766543443065712
GSM1707360	0.209761935241212	0.202351517481492	0.488052348849583	0.574667375886624	0.335712619926644	0.146535272206908	0.609761341802361	0.346774236575713	0.331640876157197	0.301534754271912	0.229347722286632	0.363443677962583	0.440283845682731	0.328419841848342	0.350279433852293	0.192242132148662	0.681628904121448	0.110411501730043	0.591869681416541	0.291133785452958	0.173853889150812	0.62556812414219	0.596339306039378	0.297311653886046	0.278371885082293	0.285276821915805	0.0548340756781965	-0.091415162980526
GSM1707369	0.0205820616837205	0.0918386675644	0.283049726432151	0.543718346055537	0.301862168608115	0.154481335425165	0.48819245841076	0.346047133205601	0.17152770815103	0.222179888858105	0.0516351733621375	0.285335495545999	0.291456515931888	0.197697928219541	0.342538857990189	0.248658325808812	0.575509522827727	0.117036316722938	0.603163569783756	0.271886048588087	0.12480939670048	0.550885801814066	0.554076293191883	0.278179063649901	0.280761956528957	0.273561563264513	0.125065147914438	-0.12501505060346
GSM1707370	0.0461081256939489	0.0399005862621015	0.248516277091577	0.542958995541806	0.308959587723413	0.180527358069189	0.491292701167614	0.337615108707712	0.179809613952201	0.188343343515128	0.0379031418259591	0.302290774731892	0.203886273829191	0.243359715784342	0.36862437276982	0.290251139016077	0.545899160925296	0.139137226685859	0.586755352408115	0.272455142513398	0.125319173906551	0.555056017764279	0.529533976978568	0.186862331995638	0.259020524965809	0.253227895994401	0.139177099629081	-0.102847804332228
GSM1707381	0.290167691310946	0.353942262769281	0.571966100293623	0.531979672374727	0.30778386792042	0.170483961052151	0.590105538963982	0.308468836835776	0.277180645410847	0.296697060905371	0.147862236567265	0.331875159732926	0.579234597924318	0.291696710900742	0.204209377830738	0.298577465088974	0.587914813650812	0.140243920038834	0.510836701316354	0.260577667531896	0.173311179141575	0.380007093837007	0.5352716637283	0.159579490054817	0.27894639168866	0.254348156376977	0.0308836180469047	-0.0135618937447934
GSM1707382	0.158524062783349	0.178848574354908	0.375025745122703	0.603230639800355	0.304278026803688	0.116517768274012	0.585933820242962	0.317105201699869	0.279261708949458	0.264437514111389	0.190621032566195	0.364685133588696	0.379159245888821	0.244486877471203	0.338319818426862	0.279436537229105	0.625420326180465	0.104103707538743	0.589575237320423	0.267554651529805	0.146137869891181	0.683174904667453	0.580424480397124	0.278724285220535	0.267633266088371	0.252446643292047	0.0604283846234401	-0.107443255415274
GSM1707383	0.224182532760964	0.186208561816455	0.437958245484503	0.554486168593837	0.3429539654419	0.177761467709466	0.608423765375411	0.324223314525199	0.259619844391357	0.292373469511559	0.178606901973673	0.324366042146981	0.42311319614917	0.282407248625856	0.310079727744933	0.16692258194402	0.636582869197548	0.041897238430081	0.603763673646822	0.274534650750608	0.156614450021247	0.595377190231872	0.598944154297741	0.261172134445007	0.310797725872584	0.295723075838509	0.102706769036928	-0.0974287176198909
GSM1707385	0.139333081273275	0.355413688425111	0.495672243045203	0.583936934299619	0.29373322608394	0.123844040582124	0.595599688489501	0.332387605707326	0.303882563524519	0.284272791663088	0.209621983053905	0.37339881230248	0.426837917029115	0.337683635890371	0.363155589427703	0.376139261109002	0.628938392333079	0.165737836913646	0.56985498183356	0.267056187350483	0.179257818721582	0.610580370869142	0.590828718000149	0.330392154493114	0.299165991169433	0.277689988021058	0.0753147298382729	-0.00190857553040362
GSM1707386	0.0368154050859025	0.193329433168012	0.39374722133532	0.610903701844241	0.305598054146798	0.116129384495479	0.605436953662648	0.322001953015598	0.279060712196442	0.264067841771004	0.248689643048001	0.343502705023517	0.363073401164497	0.340023756041049	0.402202756674114	0.263142070835652	0.664400494769826	0.0668908539369696	0.574390055605771	0.265872672565557	0.168018475512751	0.716378234993424	0.605654712824404	0.308171839655283	0.299285972936676	0.297843863563235	0.0592072726319291	-0.0837683861780304
GSM1707387	0.321596058144001	0.191946398839511	0.486028203915052	0.578191654709615	0.303801427087701	0.180260079112569	0.626765496240691	0.318897831431144	0.287132523519863	0.363698502333203	0.346820726014797	0.35764949112565	0.584715986453747	0.370858637585482	0.38526762453058	0.394889812540998	0.679848386429826	0.116725507872472	0.631064108641454	0.275679911578913	0.23043020737003	0.755097425803139	0.600923398920508	0.354232971252068	0.336902163187518	0.288539751062803	0.0822803642445591	-0.0593246146964617
GSM1707407	0.110307684838535	0.296440544505252	0.403620074738492	0.58316482840095	0.312303999595713	0.121992363160594	0.576281813092428	0.32544991068917	0.311875684632839	0.270725147507166	0.187471179322244	0.347335372151998	0.428208084178941	0.373219373564345	0.350347093130287	0.353028228263912	0.647356625256419	0.131465822612466	0.548073121738339	0.30637533774227	0.15217797752487	0.604315923121349	0.579293871778477	0.299273129421048	0.245128672935836	0.270082043064571	0.0609735562514067	-0.0461188973048058
GSM1707408	0.0896502024868853	0.385163404067715	0.44677934540972	0.568145868275088	0.307199117956935	0.07388527616993	0.560909747948222	0.322290602598236	0.347088379305015	0.25683742944244	0.242881998161398	0.331728253545427	0.457370921330405	0.387842358885669	0.311567522642518	0.341640210589952	0.615344786608	0.171090995414164	0.513249900849597	0.312030167077248	0.163340745227302	0.545191474563724	0.56064680541459	0.289021991580994	0.247855632573074	0.248089024784371	0.0745182194602237	0.0117675307464387
GSM1707409	-0.0313199624070932	0.30356927409226	0.415265456678246	0.57584151508662	0.334384405748759	0.0612570229174754	0.573635749556229	0.331750780371718	0.306776295115208	0.23656955407411	0.182194647636432	0.365365217410299	0.328345268135223	0.300964042636177	0.335200008039478	0.184105899412036	0.620983995637635	0.122707839719088	0.538700315853345	0.3160357851576	0.125839639935057	0.565970524176261	0.566538150305913	0.248960452789465	0.238245188952125	0.260962897871338	0.0588216855440651	-0.0444866107194784
GSM1707410	0.0570569002551415	0.281847068802487	0.404241340001104	0.573865172459342	0.312713259782815	0.0628030350063321	0.572814328141944	0.324283730030407	0.311915680518189	0.264608257696661	0.210920049958997	0.360486809716007	0.377934427595015	0.334736746406011	0.349646564083176	0.23168831151109	0.632273271116398	0.122287663718709	0.563342682081457	0.320786867702707	0.157711883977236	0.619640108688409	0.573883369230577	0.268339956418634	0.235508348973105	0.260345675691149	0.077830194398664	-0.0586233747933511
GSM1707417	0.0983494918777586	0.299850677044439	0.434093804015824	0.561681604149562	0.284721525391892	0.128455750736434	0.607658373723542	0.356403129901094	0.370768223176034	0.32712846699735	0.279425300673787	0.391798168603136	0.410121098452093	0.407105646616232	0.385135736775238	0.324655929927952	0.736436202735934	0.171209005070799	0.598836543052434	0.28898241463232	0.178858004425702	0.62612510185025	0.593507508653332	0.394699267952717	0.297927813132669	0.27882369605279	0.0311432787574809	0.0408423224241228
GSM1707422	0.182004862690297	0.261199943434787	0.413738986805439	0.599280688438626	0.318441924344865	0.0944610586182007	0.592004873436435	0.34404375888846	0.271104908791335	0.297142099546084	0.215584676041368	0.346093256448509	0.47144139858356	0.379800276762307	0.354768834594149	0.303489825505039	0.646323617379831	0.0981711867869181	0.548351599242818	0.29837625215196	0.14943687802228	0.609824110870928	0.57715173230642	0.304082502728004	0.261248265389554	0.267558957212488	0.0592874480594961	-0.082316535921538
GSM1707423	0.305240758635637	0.22955151184567	0.34418582205458	0.602611176881974	0.320097796874836	0.124751819533013	0.585339188074502	0.347101215336681	0.25564334758439	0.334172144057435	0.260287442253983	0.331906217916498	0.503581600774741	0.325742416156414	0.372464485046888	0.271917475715217	0.641279238809951	0.048949786547274	0.564727034883039	0.325733414830695	0.152564072660033	0.618791747439864	0.581739962485705	0.271091600701165	0.281158381812864	0.284480136522784	0.10778867749949	-0.0986174645273733
GSM1707424	0.191923854789556	0.310569435434019	0.409108837209817	0.600075240793318	0.322719068354848	0.0811476049435437	0.568534344459896	0.326912443808797	0.256131456554101	0.301332951594203	0.333121943640097	0.322391783486154	0.463535212246549	0.33633991232445	0.340234372356243	0.356032040501948	0.639350733613863	0.10309915713925	0.562796039273575	0.319918536290906	0.155671622252621	0.625590982154866	0.578114169177437	0.257087359904236	0.270447661610072	0.290534586574801	0.0901796831248097	-0.0461390792865326
GSM1707425	0.189745148508378	0.354585735010163	0.459718437400619	0.55682643914365	0.247233378580683	0.0875228082268742	0.564330225649105	0.340709697643973	0.321106586530192	0.266429870978075	0.232429225071194	0.340150327256898	0.433617067319909	0.401700722121883	0.334374166158282	0.376458822687669	0.641412424356974	0.18855506397271	0.542596604520264	0.287643807416378	0.136678379770578	0.595312225828804	0.599863219456415	0.300164855258594	0.281273433008561	0.285776661894924	0.0602619462803608	-0.00324420411653903
GSM1707428	0.0851798961666082	0.233554159386868	0.418815754589016	0.579615556234388	0.329219406668198	0.114544930169329	0.576480384454272	0.34313550970794	0.309733388891244	0.2780769672667	0.12978604420411	0.34454638373681	0.374327624665853	0.35191257973161	0.372766440301298	0.283554984869003	0.630098392783963	0.0628282147598521	0.566683152199435	0.300695221229022	0.149177807510494	0.608183569680921	0.561731912539	0.302081482738268	0.280196340469744	0.263529045265234	0.0502348482217553	-0.0738907766303928
GSM1707429	0.171751166433413	0.276549234240321	0.410196444862057	0.555484190139088	0.3417560699355	0.0945171753194383	0.589811870476843	0.325930360049834	0.300713254963402	0.284112326764529	0.277754282568882	0.318655705589999	0.454324531704684	0.331784528266397	0.29834601918358	0.326191045391047	0.590119928385211	0.155511761858486	0.564224009909038	0.300936377959671	0.130896058419915	0.532521609481957	0.58683064010842	0.199299478318997	0.246904785412096	0.270284285124769	0.0540559972351842	-0.0564529759041239
GSM1707432	0.120365978843169	0.269064450112397	0.495280331589176	0.555538488403685	0.327395055404549	0.104638198885226	0.5802421032875	0.314049552053093	0.316579577937225	0.283080895033928	0.156840383744493	0.370041171453105	0.419411742477185	0.352135204531768	0.313388309378704	0.246847643278486	0.64901065143389	0.103183117979203	0.541197444033963	0.297839603836996	0.156361975323611	0.527222363448826	0.566188764893236	0.302346693105379	0.262594166413131	0.273319239871263	0.0134210760371344	-0.0386434609347566
GSM1707433	-0.083054442932947	0.0916556871054914	0.347081710775877	0.609313394723174	0.294719756908278	0.106040222552079	0.557971880568892	0.309418355713105	0.289733235198089	0.249988870730325	0.232274475540668	0.318238255037245	0.317282848916541	0.312619624770309	0.373715652583889	0.233181991682678	0.622987595919334	0.10294865955543	0.586158237594428	0.297234919084416	0.133236742751476	0.809964279348872	0.56695241551735	0.262781479388689	0.252883443568973	0.246118655787685	0.0963211960345131	-0.140139720282976
GSM1707434	0.0746637744048245	0.173412497204078	0.4141223135907	0.604248997729683	0.298597579241238	0.0762862747277511	0.556059067692486	0.31178003873408	0.274625651168957	0.28928388004545	0.295948393474058	0.34041393798748	0.383453361342192	0.318102949914112	0.380387161745779	0.258351334135217	0.631320138464176	0.103556933348416	0.546655872417296	0.329004400002622	0.132760117377338	0.783848117624805	0.566993044648822	0.263511172851257	0.26402558910497	0.249358159715816	0.0844451077504648	-0.0822853885763529
GSM1707444	-0.00322379223242118	0.179123788440862	0.42706940206648	0.596727916837024	0.322824337445967	0.0834603565092778	0.564839311830328	0.325458470608341	0.3121588389723	0.254447938244266	0.121886811180929	0.358586204266872	0.354709236592892	0.333018843470227	0.35082039101304	0.229956139742112	0.638693352470835	0.10374822477073	0.547248402359204	0.270917080892059	0.136190907010032	0.628679134648201	0.575854949166764	0.281209285644263	0.242166384146785	0.244216911685306	0.0702940469777502	-0.110251128618105
GSM1707445	0.0953898501866301	0.16083973893235	0.380660401782764	0.592421276156516	0.339855413785095	0.108388535280731	0.559215795190732	0.344720685566833	0.296676924556833	0.302797502775541	0.191974247259822	0.362019745628955	0.386636140618021	0.322594702358388	0.403047813416402	0.248998690234871	0.680999745366084	0.08789742607099	0.589928497025557	0.290954653589705	0.141865860296246	0.693702150187756	0.579641165570287	0.333512317678309	0.268292599929013	0.254221614047139	0.0828611534611037	-0.128740893558787
GSM1707448	0.132551124032452	0.251590858709057	0.369736512653483	0.626001061507646	0.258343191177001	0.110806813044669	0.560569551356916	0.319858657523024	0.320643161023389	0.259539176097628	0.230228283407246	0.366857441600288	0.416362275129667	0.408822005125698	0.36902280488676	0.375581570031944	0.659448287647629	0.134012217317082	0.544240580753185	0.269973952811699	0.151754073516605	0.707818532669446	0.598808031783784	0.307862846555153	0.270826075225266	0.285435985471424	0.0352227297282082	-0.00808397125373214
GSM1707466	0.282337845950942	0.187806076683469	0.442971362997675	0.554033061342547	0.316447668307264	0.153200960415718	0.541793659899217	0.293945678078743	0.255504535237451	0.309225289071139	0.122798367448025	0.326980644324925	0.517802668987941	0.299652769444562	0.361484418181688	0.183552175935312	0.633662113977249	0.0396519135539611	0.546319947376846	0.311337716381791	0.139703921030945	0.606226937823673	0.561912950630947	0.233150179803062	0.208235573263828	0.259769506313699	0.126309224093041	-0.18972477155076
GSM1707476	-0.0653139253068294	0.252213332759791	0.385262902216723	0.535610156787982	0.36322260965226	0.114321860308733	0.515861592562197	0.315918422078886	0.283939730400559	0.192120008797312	0.0120697428112533	0.341427742385337	0.298505463170965	0.289487867302907	0.27143691203508	0.237062234905811	0.560912903899122	0.122344678564031	0.507011478656803	0.26810150685756	0.103439534836159	0.427901664674893	0.535207961365906	0.205441901839894	0.197586404466512	0.24476405051512	0.0326879826959679	-0.0572304887610285
GSM1707477	0.00143093874542978	0.293938680043359	0.443915004890045	0.553715275546483	0.344977558239318	0.0857854018574207	0.526383444558221	0.318903739820768	0.310926719661732	0.197776585247875	0.0524517595392267	0.345088776125762	0.320765110937731	0.340797743483596	0.286528770800901	0.255220106323954	0.564580046474727	0.161646399332028	0.531245224046156	0.237435245456178	0.102589428734339	0.419300670179417	0.534881922089603	0.229286843153141	0.189847411732414	0.239736031164844	0.037110915197721	-0.0650915643990539
GSM1707478	0.130376943345801	0.243979863346373	0.561558134609098	0.542506926395324	0.300927791674079	0.126227659515694	0.601155880833728	0.314429437665905	0.345244854376161	0.366367502316382	0.209046932433663	0.356622668708931	0.474678430528346	0.351394790037963	0.315277319744938	0.184156021843071	0.683087993813075	0.125291061029852	0.581162382052069	0.339922546164786	0.17883187027878	0.681791206805047	0.565142365781264	0.247931446602132	0.284196094966883	0.260709396395151	0.0638137590731353	-0.111911567750346
GSM1707480	0.0544791758304828	0.220169003473639	0.416441548021752	0.566446822550521	0.313082677240362	0.117730878255755	0.547464017391864	0.327043045974962	0.293482235549472	0.234588909031274	0.0541316898281722	0.348076477817401	0.366631328981611	0.319013040908868	0.31958571175228	0.256134857264421	0.587674869258473	0.0943838949588597	0.539890099307666	0.310596634687288	0.113094379196406	0.557642125099181	0.566439690762216	0.254172847048685	0.226778683985752	0.255235738554186	0.0589106301518705	-0.0946550471030198
GSM1707489	0.0247959968289706	0.202747700545258	0.417619117523836	0.573183021004863	0.341031370315139	0.140817111694817	0.580289830431374	0.32308836442669	0.297738957683062	0.266369123410803	0.0799860201402977	0.365401452321166	0.31178188366252	0.330886479337347	0.328790062973515	0.298076031119349	0.617389517621615	0.0851116825488983	0.575281026278984	0.315601019956982	0.138163981907459	0.581114494431671	0.563372680460565	0.296157569734118	0.227136097309253	0.246999362999392	0.0960116825904953	-0.0815620724747165
GSM1707492	0.0563407477971976	0.350353816234833	0.346622537840791	0.581427496106094	0.289620650902885	0.0639020464319486	0.546035636682852	0.329808500041634	0.403129079293521	0.263199887260113	0.242938305252825	0.36924916923533	0.376136168930935	0.413454518545988	0.336453764485658	0.42262300125226	0.608471660367858	0.203469433601783	0.5206957723809	0.239254247856369	0.151019696592471	0.645083732183787	0.593111495085252	0.320424469641352	0.255117948287843	0.264085178203394	0.0628926718046101	0.0433399918970882
GSM1707493	0.136298242142937	0.318290387795005	0.524881127493756	0.60435390703822	0.314799792404301	0.126058992579681	0.610014764790049	0.339848467105317	0.332900877214721	0.2841483740923	0.307085503346862	0.379516571319515	0.483188372282134	0.395644391101755	0.330188560513463	0.36287621453301	0.668566075676019	0.160873131412286	0.539450408142821	0.287152554625588	0.186609388305681	0.646794510534443	0.60843864091695	0.296255827522466	0.309174456219312	0.293652534954375	0.0960682202714113	-0.00472717142252121
GSM1707372	0.0662947565371017	0.107404464947286	0.304635993429415	0.54109076113898	0.295326318460343	0.185192078992147	0.559347202111353	0.326410271191368	0.184630987099279	0.279866257524121	0.00513493220548406	0.274728160480441	0.324680222975838	0.19861162521505	0.320129837128447	0.139113448941532	0.55567981827223	0.158805841828841	0.585068775286336	0.277254902898134	0.14341639794578	0.595092166034491	0.536360238904384	0.178302567100356	0.254965086027703	0.284184526753287	0.126629422222348	-0.178605432118644
GSM1707420	0.117784467664822	0.432875959749765	0.413115176670336	0.54910658429825	0.313671248265639	0.0817994454418363	0.545275154473664	0.322629810039054	0.356865413349704	0.24158188622602	0.0674084792911109	0.358915961279465	0.372997243389526	0.372982682249579	0.277488948568833	0.254805352982227	0.595827644451918	0.179110554441518	0.523089203524577	0.217845842543562	0.13649974429398	0.347122551196912	0.59921195194756	0.290517210534824	0.250842353615951	0.252269654119736	0.0416911032983359	0.035492551548373
GSM1707426	0.244923241440072	0.301656591015863	0.457626678270464	0.632689839198142	0.27616393621996	0.105651277052371	0.590647919548961	0.379434799353488	0.299680102147648	0.368672214734856	0.204070269494285	0.384356527862968	0.523014183581997	0.394238872205673	0.362625531305921	0.302547219829676	0.689101858796576	0.143351615283623	0.557074447490725	0.306422414897734	0.185276755610421	0.665134368700786	0.591371344015743	0.402149451831578	0.292279533310844	0.277336246564789	0.0318135402927133	0.00985538761585251
GSM1707427	0.212032309867079	0.243084998220695	0.445504522496007	0.624263621330156	0.266677198063886	0.1000469350778	0.590227569834852	0.337449884164064	0.27684879124888	0.317965728053746	0.228258576937088	0.370760846215363	0.509508259748	0.399060337550606	0.363657012676854	0.292292873625784	0.695828697921123	0.0937076188954686	0.589555383454231	0.346165513921808	0.174436716512938	0.688352666760486	0.580085952932993	0.361910234433237	0.294627968324672	0.269000811676356	0.0430836010606717	-0.0443446181790779
GSM1707442	0.11538308504938	0.197899605643879	0.453610571101324	0.595761655695534	0.343609101571332	0.0987739815199167	0.587562705068619	0.346473983533392	0.340358277634699	0.342991985015178	0.0914636390934156	0.391906806273524	0.377451255375046	0.347663581721264	0.369024592441815	0.235041835397114	0.652795538330311	0.080535800224003	0.603806320403293	0.296216859544056	0.15271564111274	0.639444253104215	0.585597029650419	0.304324977736344	0.275039018656324	0.267443934429954	0.038043542677539	-0.0774982378950536
GSM1707443	-0.136872558973942	0.159687342646597	0.323713069404797	0.57539613413995	0.330913481978377	0.110161589565988	0.518441505581897	0.344063159033944	0.32603921731493	0.28665294023207	-0.000600565096790974	0.375788663416867	0.252136019350181	0.306018026100283	0.310924519939756	0.243206245127675	0.570107292553492	0.130992673841822	0.571989724206782	0.309270610961901	0.105400244036034	0.509310597374335	0.596035411937568	0.289226790584291	0.21770391091367	0.229727039453721	0.0613596297276911	-0.0700970248259866
GSM1707450	0.0728657060995039	0.223774568539312	0.386161756248835	0.573829663604861	0.317409826831208	0.0965885869823628	0.550593277551099	0.307817066357616	0.292789740924941	0.266225668788818	0.159617965433963	0.336214889756781	0.407496509206683	0.318664315719756	0.370448155163772	0.243923336297864	0.612271448814978	0.0687126953464641	0.565206528863021	0.3055409078162	0.114586715212538	0.661174219752293	0.585726866378637	0.314179702778463	0.220754438864096	0.253103199046219	0.0506050721650014	-0.0701611537307859
GSM1707451	0.11829324231401	0.218827645596554	0.471301648217346	0.545785815535356	0.318050259358098	0.143787929439573	0.543672521530925	0.288118490684134	0.256426347189897	0.281425659285753	0.158184233124738	0.34095960061404	0.434924665753372	0.276064612027441	0.348369814077352	0.198352718882263	0.614540251159552	0.0462202018461132	0.540493118019467	0.310785465022853	0.0990754776125094	0.636491077067668	0.554526691987441	0.214881300759332	0.236692693654066	0.249743160228161	0.0834551252702332	-0.156056891485359
GSM1707452	0.24193173753066	0.239559716613452	0.456342523444978	0.578036823731348	0.346506183476319	0.10901151566322	0.564085394449016	0.290986027719601	0.327064216236895	0.318673989287661	0.22011330619525	0.369729973269491	0.504248656752277	0.372115225942528	0.366337743537888	0.333911825015614	0.681693891523077	0.141962198892858	0.563310839480137	0.27024488768442	0.183721772898563	0.644178386408504	0.57602299590017	0.315809923673515	0.242994317580878	0.26382169811996	0.0470075944167869	-0.0455561660364319
GSM1707453	0.171369501025016	0.217574949195927	0.526845558901622	0.562501297064864	0.298322849159601	0.161424321917563	0.624981211861999	0.345287684978215	0.32695673486276	0.361717492564214	0.18137412901541	0.376366664150176	0.481486635873056	0.34876575139366	0.357180628951917	0.229645008306282	0.692054923344749	0.0603237356834948	0.560370751187295	0.303314378898274	0.216955947914204	0.682808467291449	0.5891641242129	0.303834318764587	0.292146804730158	0.285551782071048	0.0284074698329194	-0.0859853078087318
GSM1707454	0.195248383613817	0.375831688906703	0.601647300315441	0.56115697979316	0.289803933325662	0.151864195231275	0.613903637781157	0.331243978531382	0.346554729377331	0.420460264933242	0.320763365478686	0.390274260828827	0.522279436357804	0.374902559011613	0.327068418776185	0.38947363374399	0.703300515527837	0.0769164446806071	0.579416190749753	0.301482112400691	0.21450341746918	0.66802339871785	0.576350777337911	0.28396844896582	0.311106692878233	0.27980514157094	0.0436361657688614	-0.0409072872675168
GSM1707455	0.163993046758055	0.290266306142285	0.464875148304203	0.526077749358584	0.323249225104057	0.0999173666425264	0.546293859091834	0.305332214187883	0.323263211956548	0.256687260407242	0.0899076642709919	0.347842127440131	0.502289794265859	0.301475110863257	0.266326065985477	0.263441409305596	0.586813578826291	0.170943439887218	0.516956958246615	0.258499311078791	0.11479541404039	0.40652045075542	0.538737145918915	0.220670493879028	0.243417502729161	0.26108875466579	-0.000945377561169639	-0.0329275435006114
GSM1707456	0.00802136598736571	0.138137413149258	0.357703165434253	0.592226754991532	0.324071570489349	0.0879298362587552	0.534931517783508	0.304392275469147	0.274670522534631	0.22660390011307	0.119166783442882	0.362102065487483	0.302067010557064	0.331609562205844	0.358862750021554	0.29413884043513	0.600977217877154	0.110354540494625	0.550721426303569	0.264240802042501	0.109125723941192	0.652018804532729	0.572000614278333	0.284354481868311	0.21499570158134	0.226934276938381	0.0717832270874207	-0.126252774797233
GSM1707459	0.32287814160636	0.255600567551427	0.547794615279901	0.54812079577265	0.3234605156026	0.11073969293934	0.599542397575956	0.312404775839416	0.34987699989126	0.366329052696187	0.272520070994644	0.362955221718488	0.546318536351188	0.370215914336525	0.302276339036053	0.360234235045582	0.664693909685536	0.119939199787001	0.580270890766448	0.295857555855323	0.197928967924692	0.528584617463348	0.571934280163261	0.256421746823189	0.282348946100133	0.278691196637999	0.0513462547247347	-0.0532178952491206
GSM1707460	0.317112013254508	0.2373070539682	0.531836985432441	0.577710807694684	0.316546230958879	0.129548960044317	0.548578803429117	0.311144899405311	0.310245965166934	0.358624095193655	0.0754171371963437	0.324677815880929	0.592834614243398	0.300416883068958	0.323349756052306	0.222027123370045	0.61560226018808	0.103524258552263	0.536768292800751	0.296088842923637	0.11836376715704	0.477580807042374	0.573863890547185	0.32855914216752	0.226560877029834	0.24549618140386	0.0726651616336254	-0.106735851483221
GSM1707461	0.469661006535021	0.287096135591151	0.556521399343095	0.542364535411829	0.325952355479227	0.154583446208874	0.552382940116357	0.292745185838832	0.33559396807775	0.375610316398266	0.0120246703127838	0.352539627378747	0.706011990466396	0.301876247872155	0.305527628679425	0.154380857366646	0.604986400702328	0.066122427080472	0.520723251404521	0.302362881848138	0.144826747937442	0.451329379271497	0.548464570429006	0.248631511494679	0.238329385705881	0.25060518427664	0.0624854246005802	-0.117964824594085
GSM1707465	0.181533182028796	0.274526036283733	0.443673866419016	0.579566884497444	0.321549493167195	0.0925623796994895	0.589184865877252	0.309713248924664	0.334881486223399	0.32351444056259	0.337333952145173	0.358340319870849	0.504984407139964	0.432007685816104	0.380813011612801	0.446865702122215	0.71399464697092	0.212012592788783	0.579205457814106	0.249886271486165	0.186264978277782	0.63981440030488	0.588699517147754	0.337947701123628	0.276331722721232	0.260524514206764	0.0641765200491826	0.0351895915628793
GSM1707481	0.0179687448753054	0.334408511294177	0.499654171539641	0.579232904432229	0.321198469741286	0.0972104209760962	0.593425849618921	0.353496393857088	0.393822132945606	0.427128631994103	0.288211316915378	0.37849649181443	0.404270936934395	0.399078599156696	0.355533914934346	0.29933620421254	0.687797853471239	0.123093838522814	0.585085070182043	0.322366862406334	0.179371172190385	0.64248265115699	0.563730386314783	0.326795939784131	0.311020264426787	0.278685908838426	0.0647933663793246	0.0150160381993258
GSM1707482	0.0804422652397176	0.261891891932215	0.508486491440994	0.582512792480888	0.31332204258324	0.108797339248199	0.596138851071377	0.370369828812738	0.362534933436533	0.394148518346031	0.266630287787714	0.38223743500098	0.392113048453027	0.390549769668674	0.368524004447183	0.246816295025202	0.707045840389511	0.0987225799429449	0.591641637431818	0.315439020765379	0.200255761681172	0.654971074560424	0.574571205210826	0.337250884846166	0.304308573734832	0.284088947339866	0.0782813665469272	-0.0164680502432253
GSM1707483	0.218336347667751	0.239217493987971	0.508472359854395	0.570581079237127	0.341869719587435	0.1694068721494	0.627658157566832	0.349826135238688	0.34051242153125	0.427714062861447	0.262663427210161	0.374289088432969	0.486864851701124	0.390477843568972	0.345667610711177	0.333479877195676	0.714136731668495	0.154438330354987	0.616415398589162	0.32108334075777	0.218933524412792	0.661342114047807	0.587238761467858	0.333298728319133	0.333224081547131	0.289691233734021	0.0647038673040063	-0.000255264191144942
GSM1707484	0.0865132661117292	0.106154236468137	0.360181827611442	0.619957604687253	0.308013104353164	0.0921490076344311	0.557535038057163	0.336499488149187	0.27698733327917	0.297492000044208	0.179380814630152	0.378073766157881	0.36593195024274	0.332488329483245	0.38774447751359	0.258210227703395	0.645576274543914	0.0466753774731796	0.573835836840098	0.303346285793719	0.129520669318996	0.730379238250452	0.589953155804076	0.358591189918737	0.256113396151536	0.260056252171206	0.0957689879351347	-0.121857194010596
GSM1707490	-0.107721511231526	0.396239492438771	0.348756748250157	0.593962377259975	0.284689601355113	0.0862177414441665	0.516485558724587	0.313446012269662	0.377615703003411	0.199039901526564	0.0811189157466624	0.37051081698175	0.29874094696547	0.389519724222085	0.307021515197441	0.389198225216312	0.602097576499093	0.205297452380542	0.488373120253341	0.237453387162563	0.131616389638918	0.607955801350957	0.600917738131204	0.262702731794499	0.211815039082703	0.254658433545956	0.0418611033204696	0.00966977742010374
GSM1707491	-0.0502645563042219	0.329948250403227	0.282200043107485	0.60654503804913	0.276403489526199	0.103825231261672	0.515820462044495	0.298882138887141	0.357754848775351	0.210312300304708	0.151623421019336	0.38548804359141	0.354976097936447	0.394793143989446	0.350476834199022	0.429602832253727	0.626539354716737	0.20190377640206	0.530624318436759	0.232417653384352	0.115955459363675	0.700609701172981	0.586510226706517	0.307891647389908	0.230660816588888	0.257116845863322	0.051178105454448	0.0122688729825725
GSM1707494	-0.118381890470313	0.192034010249649	0.303676575605099	0.540665525745968	0.286477866110839	0.105744900626567	0.482957926272613	0.324898081744991	0.278537074127966	0.18565522716132	0.0350190637376259	0.295156531312071	0.194241892761738	0.187890827384662	0.317734449475631	0.22560780862646	0.54857330276643	0.118958744634554	0.531711764194624	0.262627605322868	0.0585336953702523	0.500638140865587	0.554594426147987	0.187948085222554	0.217845001047019	0.249442310826922	0.0832238026183565	-0.0863680772411336
GSM1707495	-0.0719723632362105	0.234283096222909	0.351714524183161	0.576741302971128	0.301087773356877	0.0909143324370633	0.535831666278612	0.319170576576458	0.321150654781767	0.204821776258643	0.0715103306440571	0.342089351105606	0.290113148690131	0.267791344587959	0.292493699306892	0.271964990308479	0.567552399784461	0.152158366653383	0.527884415292741	0.268328955935924	0.10551748881344	0.602174478399044	0.573815080689057	0.255592782311439	0.242419385780605	0.249619021009822	0.0647719431306023	-0.0770153032923204
GSM1707356	0.107789751274651	0.232559637104661	0.396650019958382	0.499252241743873	0.316262798911697	0.149585390595613	0.548950661767305	0.317354236935807	0.292491509865818	0.259289191876411	0.0363195109776053	0.306974333411935	0.363152191920507	0.222659442512274	0.286410991200289	0.102229949713154	0.553668680990473	0.136681425628256	0.529034439284316	0.273821816277247	0.112872829215835	0.564896893443861	0.517950185451846	0.183094454834259	0.220189599158395	0.236976082525557	0.0662985386837948	-0.119556837910737
GSM1707357	0.0961597876584668	0.23614943928214	0.421408623138887	0.505853935835761	0.316916992086134	0.130082162925638	0.540278438027161	0.316806654229895	0.274379380254435	0.255939468542483	0.0105133235921672	0.301253042805491	0.35145273435653	0.225238204202247	0.25471468634307	0.091388496150834	0.57546934726196	0.128013714941312	0.545567822006757	0.279976333758456	0.102648175339911	0.510524103111543	0.516818081947093	0.208355692259539	0.241449539528634	0.25511691873064	0.065698551159345	-0.127266086170307
GSM1707361	0.204979281754144	0.242330323120724	0.463011678988854	0.589500967125137	0.288827298832414	0.14687626369841	0.631050136254792	0.358231490105523	0.340012253536511	0.316629299672956	0.28332113716459	0.378889391300413	0.445393487875877	0.380323674397405	0.39183514144008	0.373686946097581	0.716975460344027	0.151595643211376	0.611768478523445	0.26948277478863	0.213993894307747	0.658072835154745	0.609585072283982	0.384513006229875	0.321463293218155	0.293720712285239	0.0526860208916501	0.0046834865533385
GSM1707362	0.210220734274156	0.31284798462738	0.486127346892763	0.580409616796743	0.255738860983908	0.160937506990404	0.641527165186544	0.357717989400516	0.297989494103665	0.338362148761387	0.331670485539273	0.357914911552985	0.455068906356624	0.419773968950056	0.397622985020818	0.398895925584315	0.734413361107564	0.163325506019487	0.611557601072459	0.270266668605837	0.215770762305692	0.633498910971181	0.604557882475376	0.398642419467319	0.320941059072089	0.281742142694778	0.00346383561314127	0.0155159984235536
GSM1707363	0.0438122704593384	0.257126797520203	0.481783920980631	0.412906811011686	0.321806598352004	0.103140810106242	0.532448876269731	0.266700484758652	0.270366637598842	0.2487847597356	0.0209086918851407	0.264749548526286	0.32558218319324	0.192223230172645	0.152234188463594	0.0850431670873066	0.525920264429994	0.158520637142539	0.495610148568937	0.216768651839938	0.123340225251289	0.169104797510482	0.49249796929536	0.104100568633235	0.213044927054528	0.209863975926222	0.00360777650829318	-0.0806208420086847
GSM1707364	0.0472921728604139	0.196906523625669	0.456876601605165	0.471066486946743	0.324287246160516	0.184153490152607	0.542949381203745	0.299461535910505	0.243105136565098	0.25815146790836	0.012115313852759	0.29440348318725	0.282327253179541	0.212447800904541	0.222842870827478	0.0964786120850022	0.545542821142126	0.124762468477023	0.558032134717452	0.26075575567004	0.100790675777532	0.421501866736512	0.529566323897462	0.184456889611945	0.251543461598899	0.223578015611617	0.0406954457528658	-0.140638593509681
GSM1707365	0.170162243161171	0.2133611971188	0.454448547823447	0.57949798319744	0.310963108004607	0.11091191196092	0.569119704336614	0.309505401426215	0.265203490492064	0.304766759916864	0.249632391794881	0.325767271081698	0.466147487310321	0.290944627419953	0.342019142022608	0.329545077738864	0.619322292591135	0.160241128924205	0.558627641471402	0.312231070517164	0.147128908417121	0.622030761597319	0.550705869365106	0.294677513796369	0.300139803530148	0.252868541024281	0.00819956477530026	-0.072300162388045
GSM1707366	0.302801684215938	0.0423868040684133	0.390833674205716	0.554021797713786	0.330833817240686	0.266615214558195	0.56394546582526	0.305173438918148	0.0936218388634329	0.342963488503258	0.110397009545813	0.264893218479372	0.406245392812381	0.216396216864793	0.327314583502145	0.311627070993173	0.63437826229171	0.124293151334151	0.616278557083025	0.332336552632058	0.163872445728967	0.557118172338337	0.513405083275647	0.267548695087782	0.337107673971558	0.265418032303585	0.076478890604284	-0.143396976779151
GSM1707375	0.218009307010132	0.254339342086262	0.513625192738291	0.502893056785614	0.329381121674074	0.137758105821968	0.566909041377249	0.337138450927959	0.323205192568445	0.29734013902543	0.0772678756247049	0.344475333282842	0.464624536013198	0.283209153659454	0.299734505539017	0.149240872296618	0.665048184046967	0.0645334358679585	0.573858412299269	0.294617037335807	0.174675094476883	0.476089851737143	0.571637295436892	0.277053021633077	0.301548284499071	0.271240422559656	0.0397060765813682	-0.0534786129135242
GSM1707376	0.252597503286095	0.151975478881952	0.428682579848682	0.482445306773759	0.339097994607541	0.182722131259813	0.595516726488059	0.324110081262422	0.247574202149413	0.302505826899489	0.106927320851393	0.312267140806212	0.449749872371548	0.279457613536305	0.265671134174374	0.116260065997025	0.650399114765677	0.0598187594745383	0.634104027422554	0.275476969626596	0.143545750547226	0.434855015848254	0.544049632382662	0.256005250516297	0.294279463566906	0.268386551174688	0.0456538626802655	-0.0870347022223682
GSM1707377	0.40528564778654	0.250644555542589	0.554444370112503	0.495520274108294	0.338842548244436	0.133589533804917	0.561944614168659	0.287384645424595	0.268671602751776	0.380460637498213	0.0683583762899962	0.351819943487804	0.642764621226802	0.278465142673864	0.17829005299959	0.262075149457597	0.586485558256015	0.0848355171898893	0.511610959137846	0.24561450150132	0.169208116162381	0.20476511701727	0.493149625775315	0.2453863447381	0.278584743657512	0.244311453001943	0.0207505220773185	-0.0404900532072528
GSM1707378	0.205897131830809	0.184003945240433	0.442317535323053	0.546964220146204	0.328110903690548	0.170371445475339	0.573907810316088	0.282811334059009	0.226372369000717	0.314822106880885	0.168873254767957	0.324626542134842	0.466867348873776	0.256816171501233	0.316095278018866	0.266869449242431	0.656313837256616	0.070558881657411	0.573757119319439	0.282313719485551	0.147511900963616	0.638925804402543	0.544052858128096	0.287075697869231	0.284706572295625	0.247897477549877	0.0761043650346739	-0.0982577990826657
GSM1707379	0.24127320724421	0.180726018150258	0.438137694645114	0.549777807677823	0.331639476209631	0.193538899770543	0.588990664652002	0.314865621420128	0.251326749731889	0.325935174073541	0.136980473960417	0.351556537834579	0.485392852295881	0.26872055051269	0.339844969885121	0.211762040155098	0.629684880876142	0.0535857000029019	0.603702998696377	0.290173040078284	0.166984002495121	0.616540414221097	0.565610892632771	0.289601880950906	0.287439569751782	0.26659137913906	0.0740398008756124	-0.12053467361874
GSM1707380	0.11443907452337	0.0761097684601043	0.349284029950499	0.596538427064856	0.284927123397542	0.158325061696118	0.538194275172386	0.324052332755765	0.250976512081964	0.235804578863396	0.0927569777997099	0.320344333090855	0.338995290551142	0.238461527611868	0.337795703501407	0.269620205410988	0.600188344263135	0.109654495324002	0.616532913814491	0.290319822751622	0.158013125093964	0.65469246918266	0.558374083689281	0.27982231017494	0.251445338951304	0.246287721384045	0.112225125434831	-0.137547762574376
GSM1707384	0.185024614326982	0.229738635327601	0.504697248405446	0.589801288405889	0.332153322354378	0.183723122305261	0.635740952221455	0.303006561606567	0.255096548841738	0.370442126510043	0.323677713586117	0.327347475583525	0.449591646576696	0.403514378250889	0.354525719708614	0.406264187833527	0.682821063476944	0.0925680488630978	0.615274379948201	0.300991531696409	0.20082548475471	0.625052372445406	0.607729682708475	0.29889974610125	0.342053525265098	0.282651702006775	0.0868389042968391	-0.0374417982342845
GSM1707388	0.187183739670844	0.25841260109768	0.570937298193492	0.415113190156984	0.334353859598881	0.181270181641625	0.554167600927076	0.224307887743812	0.192828509517691	0.288081691927189	-0.0369244437483157	0.284501731639797	0.504228822624731	0.231877741720931	0.138090242382062	0.139517837033617	0.537158197430596	0.076687096733093	0.496446860852008	0.211129149119858	0.143606320311621	0.0895746476375267	0.455179166893079	0.102192399559883	0.214177280272984	0.209243282078099	0.00719544285809241	-0.0889541845985447
GSM1707389	0.191767539615556	0.207269769565324	0.469331721149107	0.551035923368445	0.322301987324072	0.136171011559799	0.563966269680411	0.281514703240888	0.26600152536644	0.311480567355801	0.14554901769875	0.327431423742435	0.457810881768932	0.259513568254279	0.292312529630508	0.255427521491479	0.612782307673541	0.111488670043336	0.570291454185525	0.317455075251095	0.125388815429323	0.595160141413141	0.587691782299271	0.244050605557493	0.29793980762412	0.267220131259401	0.0400621853655632	-0.0832518062589743
GSM1707390	0.235186029860675	0.201288401407274	0.453937724225274	0.538095426584531	0.319471202022053	0.160526729398164	0.57494443558263	0.300721507770737	0.275643203213154	0.310676250595448	0.150119278021492	0.316207745580754	0.498545943550008	0.28500330858708	0.288414048223674	0.228512774460445	0.60570621000835	0.100521251193408	0.56858667051899	0.301721415562889	0.150889848645846	0.586343826124795	0.573129364982118	0.235553411290502	0.309783378199972	0.27258276460253	0.0497577992153444	-0.0974456120685273
GSM1707391	0.113524893695351	0.242059122635623	0.46869658488059	0.502649894601103	0.325677740037575	0.0929819358186369	0.546630072717724	0.28575228930582	0.246734771900394	0.292803871338306	0.0897015314246131	0.295141969833205	0.414378908488726	0.232019581128992	0.240252270274591	0.183966772237834	0.562813125274408	0.0826784493002643	0.553992354144159	0.261980522175758	0.108706050841041	0.346442452072857	0.518775529152209	0.179662067717774	0.267027687576726	0.250431363056302	0.0256165439990677	-0.0605094020115012
GSM1707392	0.147053126755765	0.154311526064532	0.392300325115615	0.522689303781428	0.319011286034942	0.155203790959903	0.54644108327442	0.297955762597606	0.232113525352202	0.297194238111624	0.145197373138761	0.297830858760799	0.41178395317383	0.210205373857462	0.271542348471259	0.189974735251715	0.593000193431067	0.0599516411736911	0.550870418011165	0.291069765026733	0.12057855544736	0.523671456421809	0.552523026423715	0.207803690566339	0.283522646045195	0.269606099954936	0.10710675781649	-0.146163403636477
GSM1707393	0.159695086528869	0.197068917485688	0.430988529870024	0.503388326916079	0.348270563174751	0.128202125301183	0.554250005833576	0.322825211670185	0.234743458854036	0.294375947389788	0.062481358248192	0.318169530342702	0.435498590946557	0.249916962096662	0.287111131493375	0.116395488025417	0.586113043102905	0.0622571674596603	0.55084215554269	0.291813277197445	0.134281091717868	0.49594908878914	0.549535595328771	0.212414596306512	0.256062460583534	0.263950027774103	0.0734423114871484	-0.110503566485412
GSM1707396	0.19574623408794	0.33067573427433	0.546425243009318	0.471882066070131	0.332602908703745	0.121417955207843	0.57050702997681	0.282729890771608	0.289244456451706	0.29080398539622	0.0965614803241925	0.330217805463905	0.436898140340365	0.271167947700703	0.226561959365485	0.173590543365417	0.59524967907185	0.144254709902012	0.521285169430484	0.305882971538235	0.152434041590662	0.416202205409099	0.539577966512723	0.22086477771997	0.242560090122431	0.254105221079141	0.00838366422799441	-0.00891366631449088
GSM1707397	0.166997804134378	0.297909693321861	0.470294425378959	0.488274511049118	0.316814475692026	0.0912590503994356	0.552244724134098	0.27399070660184	0.267316865247303	0.274392789314555	0.108901923049173	0.316683551376438	0.417463944034297	0.29970916016172	0.242563911730458	0.160444245331823	0.594580902569874	0.167425647079603	0.519751202202437	0.307265046920472	0.162426813930433	0.401893821877203	0.526359325569853	0.207293145253757	0.256049464154239	0.227405280871028	0.0156807020909427	-0.0390749273173223
GSM1707398	0.286859650100836	0.324493865949191	0.463113929257156	0.53783316526675	0.311601096187643	0.103419938949517	0.584598522655631	0.288105942475832	0.339778690685748	0.350542709288943	0.32674007809161	0.332272549915401	0.535979378057052	0.323444778201175	0.308813886910346	0.316402170097414	0.642216122083109	0.157588671798393	0.550258243607477	0.316560486140714	0.162777887105156	0.573258554658036	0.583537894853116	0.290158198497213	0.278385686480798	0.261243823560901	0.0644592993369305	-0.0337286952335121
GSM1707399	0.247551720476222	0.279927183492302	0.450439266919945	0.511731992396068	0.328652118803225	0.122931338458776	0.563840318475987	0.288072086921123	0.308694998917337	0.3002122206599	0.208001608688902	0.318937058927846	0.468648993961185	0.276396029917796	0.264529741050699	0.229777402138634	0.614931965346413	0.168620650585901	0.557797993458644	0.31721726315129	0.154717310412481	0.433986178688368	0.563306579899537	0.254166569819238	0.243688656622421	0.25097078776315	0.0589247625671664	-0.0508116974217995
GSM1707400	0.224370827008473	0.222989109787808	0.460944421124809	0.520279179205293	0.310973735491159	0.179747620061239	0.610538961312248	0.291729024210445	0.299490376727565	0.306015733455984	0.260411878608962	0.299209523681489	0.498704146406942	0.271223848356539	0.277218229106032	0.21272777394495	0.635346595018174	0.0619687639949963	0.577148697435032	0.332057713210096	0.167028474642358	0.596784779637579	0.557145017767277	0.2620783688198	0.274045916027509	0.280072958859217	0.0884313777103467	-0.0719349964237537
GSM1707401	0.130693060294548	0.276331789911032	0.464579286063648	0.573038238819019	0.315245412880202	0.0827084984340591	0.574040425706571	0.292537350824744	0.331561696733072	0.316110688368729	0.216410643727998	0.302309216201929	0.452648135258053	0.296995075122878	0.293330874187145	0.311485137272228	0.622977720747866	0.103921170961668	0.521079474660403	0.342451255476188	0.151206977591177	0.600370317288911	0.56411465766202	0.24138915141089	0.277257133304632	0.269895669681214	0.0551742347935883	-0.0460157868487832
GSM1707414	0.22910082754639	0.318331201307424	0.53002793468632	0.544825379118032	0.330460273272186	0.0984418957382232	0.577462077121285	0.306216984839053	0.309085049296729	0.297322725346531	0.239593202970103	0.354949186794129	0.543668290559124	0.347134175936259	0.258283256030145	0.300132492464992	0.632650766999853	0.109962427836569	0.536791882691586	0.28885385897587	0.170082824210063	0.49016683295627	0.558376628898242	0.263887380617333	0.291097103063921	0.268216866337891	0.0301188178309294	-0.025244765920867
GSM1707415	0.187755810438433	0.392478647941026	0.536291394864055	0.536242743535654	0.327597587692049	0.0935413197852585	0.617064283069383	0.354606380707628	0.402730239996754	0.39000481365716	0.326433692826518	0.409135475860311	0.508698170467999	0.41701259648429	0.379599588196907	0.232622115601644	0.669964061775967	0.132209607574478	0.566516381330713	0.333944954065783	0.200525115448254	0.587389169143951	0.618216037106615	0.351701361219349	0.320609504594223	0.295921777461557	0.121420411885478	0.018160093250378
GSM1707418	0.173506292056053	0.28164520263356	0.525733668812669	0.566909251306187	0.3128573878441	0.11528333135264	0.619803618517826	0.315940900286605	0.350776803085652	0.317416377208751	0.293593653105615	0.348264833501976	0.480373623576842	0.396036833884461	0.333033808281495	0.382350395095734	0.679577627391391	0.142744426941657	0.537237089097776	0.324005709588572	0.207635695508989	0.666452395889671	0.586850144870332	0.304824615994635	0.285486933711	0.286667663175738	0.0421122479305087	0.00413327038811675
GSM1707419	0.175877245967114	0.254641047353163	0.520503777399006	0.569988511024834	0.329029913931781	0.126895578014125	0.619623019146226	0.335495737405444	0.364140569917946	0.298319489002032	0.291404410887688	0.363988286601245	0.466926702747899	0.381847916940633	0.325402965613044	0.348766791929171	0.660356041040855	0.162935587292354	0.544500319550471	0.335640432780369	0.184388809425454	0.673771060323503	0.600096077679685	0.290607281088928	0.272484429703208	0.286177371248386	0.0584593058229083	-0.00441727365345496
GSM1707430	0.123545255151595	0.253908484252551	0.509919821574763	0.546082480567328	0.334859407818591	0.117326932302725	0.558721035234173	0.309676046320058	0.307348368869587	0.268075983363943	0.179918593817596	0.356245542982786	0.408708006960394	0.33983835330685	0.314060027594887	0.27481325359558	0.633721675071786	0.0802359501892331	0.550796185536737	0.276423531791025	0.169467507951821	0.475424425514653	0.547441532019377	0.263794010361566	0.249069795835238	0.256523140768196	0.040457348840794	-0.0568963728178968
GSM1707431	0.0271167444689792	0.279118088999793	0.497042958361932	0.57743047163133	0.288826271650545	0.135450938895323	0.602283373003715	0.286245855312509	0.29293464793532	0.321332888285581	0.238718120913063	0.346530236049477	0.429372129884404	0.337682136996358	0.347304866023133	0.28876298269689	0.633933511002	0.190551533063103	0.533615273943466	0.317376503915567	0.159270971730946	0.733116088376927	0.564555811218131	0.230228022009622	0.257749454280145	0.271271116056692	0.0625719341980769	-0.038468632596753
GSM1707435	0.100207346101435	0.242789494623496	0.549774523312733	0.555785570613701	0.317056740501064	0.139001370158037	0.627942209969946	0.316421136406076	0.325085661686184	0.358661126240475	0.28342899369215	0.36101600460995	0.438131996556	0.421603791653592	0.334611381280909	0.24987281426548	0.687423229659373	0.111905627888561	0.618416679606563	0.292783093428969	0.222603456329632	0.62707452645888	0.577471484935083	0.282985419862567	0.318981155151041	0.282980794904301	0.0295626100921529	-0.0188536263581739
GSM1707436	0.146872783616867	0.252069733251333	0.570874015957146	0.561543740624666	0.31734817970373	0.125609342603292	0.623248748549496	0.330512889824623	0.33212376332974	0.364083962454952	0.297807288819716	0.368070442011646	0.464631217357664	0.413066495219559	0.321941025778223	0.278688006928077	0.706467070919986	0.0947173510136587	0.591261310637533	0.293749584220018	0.229537637541865	0.568335891740513	0.561830045129093	0.287446446906906	0.301125894387727	0.281721084095552	0.0228356769832641	0.0244212797734949
GSM1707437	0.411494656644808	0.210278510955441	0.561829910106963	0.561284201961494	0.331676080761949	0.174988499603115	0.60060911277257	0.312741405326544	0.313495576396689	0.370785478236022	0.298488672680107	0.363880807897318	0.649395571790572	0.397649445240459	0.317099628482516	0.29165614981677	0.673834109088033	0.100446181497889	0.597753814953888	0.282075265323313	0.197947562069273	0.632473807315529	0.556868741631629	0.291085356353303	0.303974691948988	0.275853423159719	0.102994954288457	-0.0842038989417785
GSM1707438	0.279234214658258	0.244890695105553	0.459917501219764	0.603714583886223	0.292743399528135	0.0893435908048388	0.591562059932058	0.31891942674959	0.327852115615243	0.306322117199694	0.167323561116749	0.379101249765273	0.524815924812239	0.3628426068879	0.358301305257264	0.255152531515275	0.656719511272671	0.109278306048951	0.585882620397858	0.266468619720012	0.166194549510884	0.640243455552942	0.581191010781995	0.354575047852668	0.271331332035297	0.258399961936276	0.0378476138350937	-0.0926029335075049
GSM1707439	0.259920601704033	0.219854268876761	0.486384271972383	0.624628792883726	0.289093565983653	0.119538589705461	0.59888276129321	0.313965015816947	0.340117491043877	0.339142143008057	0.176953555212241	0.38895650543364	0.510966676296611	0.380079623755616	0.371298225437723	0.286990090601763	0.711778247439064	0.120964841467525	0.584152942638382	0.289518238676458	0.186200733414551	0.618785019070973	0.592890930318278	0.39305698056654	0.277879483062909	0.259843335407474	0.0496258121951172	-0.0388413504411176
GSM1707446	0.377283232252053	0.261629698144094	0.611319546951976	0.528996833620515	0.282058327393391	0.1534307227542	0.630799249664407	0.324369694672841	0.353145211346418	0.402150124052835	0.280856043682515	0.381869974064535	0.557719375799161	0.392377564191657	0.340173365901666	0.259423070308804	0.693906614220767	0.152512255485132	0.578777059272141	0.285171100552137	0.191115357456797	0.63843420834632	0.591526154713226	0.271627599468161	0.300933381614511	0.292183925243119	0.0425220236900052	-0.0317636718068564
GSM1707447	0.445922933273869	0.248119214334873	0.59831158186508	0.534325408417777	0.284640338159903	0.14898815002295	0.631620563766626	0.310337677557958	0.329175497667702	0.397777660593592	0.317513923520439	0.378117252968137	0.594268929072832	0.390671735746338	0.337706826911437	0.267707813226852	0.705569906871081	0.132315831017893	0.573051725604951	0.29992328866349	0.205719374127319	0.664951195782524	0.583974466323861	0.290297308405415	0.299791015170599	0.285415873375168	0.0385533673185966	-0.0183275564954676
GSM1707458	0.365927765114705	0.248615717789041	0.542305179257016	0.561604287531477	0.325221465557296	0.165137857587365	0.578467422855628	0.33375887493943	0.313806744937977	0.394633983332408	0.255835907262638	0.385160720757745	0.622501102549441	0.346714122676144	0.321043398798074	0.249493676066659	0.685871682525253	0.121021241940273	0.576735654250207	0.318067107675878	0.194116371123049	0.61155461277718	0.561244140400656	0.289121369247363	0.299356859955922	0.270703005225455	0.0601710110098782	-0.0885097130729
GSM1707462	0.342141337065609	0.244386873724422	0.547000176694441	0.526229364150717	0.352450294735736	0.0931038009330484	0.576538347858966	0.340770460060084	0.328552107371016	0.348612116945957	0.320350315186463	0.388865569897478	0.605433635634922	0.374467209872788	0.332601401538854	0.296483455874633	0.677517761647021	0.0862617173310787	0.5667061164865	0.31396938746021	0.206945549678202	0.552592221383083	0.583880314703647	0.308418029263667	0.310290380393123	0.276434981311515	0.0524319549881175	-0.0470886700379418
GSM1707463	0.374210403419133	0.211898157365095	0.520553080322362	0.525801917640292	0.341713749597202	0.106496313840972	0.601628785238286	0.343961085684741	0.326495540933546	0.365460915965475	0.275195197759941	0.370287163373141	0.58549179614282	0.363611452163924	0.332393741220882	0.263981485118058	0.686824327741101	0.105854067647335	0.559704995277649	0.329030438879634	0.204350543035159	0.539958053455789	0.568480558787284	0.327064898896026	0.31489818982368	0.280821291313021	0.00294782971327096	-0.0358539992369572
GSM1707464	0.324686777265474	0.209840405043412	0.528970356917296	0.522770209161163	0.344173363999789	0.122096242662699	0.58975753691879	0.331437026814747	0.294416795870574	0.346360256076188	0.264148565657094	0.392243558579223	0.611587437315598	0.34716581538979	0.318950398662836	0.231536137790372	0.669475555636141	0.0979845908720646	0.574454932863878	0.315567906803202	0.199212068089401	0.554142796073808	0.576379281374053	0.285051352342081	0.318089754701113	0.269535360488292	0.0528003378104755	-0.0626154028380678
GSM1707472	-0.0613341856743842	0.179144380502068	0.468612628649988	0.47776524777101	0.347845570171869	0.0691025526828474	0.511950851882927	0.273811345075467	0.301652352816134	0.207299078004688	0.00368945660991896	0.283236954353996	0.246858201101932	0.262216512949772	0.251102100316816	0.108603253318874	0.54965067669717	0.114077925910461	0.488124027996432	0.25325669614831	0.0991647788671624	0.538351917268572	0.529088567858228	0.186753565618968	0.183117905559184	0.221177631810288	0.0297219558027806	-0.104608186404297
GSM1707473	0.00779323076867575	0.190285305161603	0.424183809457831	0.49462744756538	0.31206678825726	0.168087763838303	0.537298298920563	0.287129387914884	0.314886120635459	0.226520218006558	0.00695303832572975	0.314702064592185	0.309658339099629	0.219561274536113	0.255090731937127	0.101012157923015	0.572324302204398	0.119705059804291	0.521272233790797	0.262818923319562	0.087172189555458	0.609137783607045	0.54898208185257	0.193685612961335	0.208595548493884	0.247328104946304	0.0384802298872552	-0.0791694469671589
GSM1707475	0.176697734597292	0.229956597191273	0.443950301900628	0.577696140724451	0.327644012358236	0.122216699524142	0.596712554455438	0.323334215252656	0.317127715784676	0.322829474045512	0.215394752694586	0.358123414024488	0.47935816911777	0.34908781427571	0.344064941751835	0.356209479415085	0.646119134235484	0.134673526180849	0.564133094891026	0.284499014105174	0.156932156296528	0.660615199994447	0.57706209522748	0.281573469325631	0.2580305646688	0.24986830071411	0.0431788402335828	-0.0567438309030951
GSM1707479	0.322795677433985	0.23810118248991	0.569193528857312	0.532553300889837	0.326818553016673	0.156875655164802	0.609266925237659	0.298114095490997	0.309578784683804	0.385685025527374	0.220223201691088	0.362865323206756	0.586436404461491	0.361125609940229	0.280500152245216	0.263093999687368	0.667137315011171	0.164721073905438	0.562438826574309	0.291022946316921	0.179498213027903	0.516775896197119	0.538925480093888	0.261919969986426	0.287910652792198	0.270090872086218	0.00380750945780171	-0.0658070329370063
GSM1707485	0.179108778765185	0.276438028619936	0.524832190956472	0.52471488171141	0.326369840725146	0.102312713606477	0.585279651318686	0.271346531925455	0.320495684432313	0.30625872642368	0.341558858515188	0.360662524259361	0.506165349212441	0.345696788250465	0.252445663066719	0.238067682194556	0.677314924391477	0.103523277465054	0.553952219107931	0.334900359412094	0.148061649747067	0.578386800450951	0.544914512794932	0.230739477207404	0.301001850182788	0.266488563632849	0.057380733095159	-0.0805912774258129
GSM1707486	0.10297531739308	0.380483218706909	0.513668067956084	0.574276506790782	0.337531946103673	0.118330447848131	0.60299526683222	0.323893618280249	0.354590216453987	0.30989262071173	0.251933998802617	0.336055003259594	0.393251706668564	0.401729121049364	0.329387474860322	0.392586947142848	0.676765315220679	0.174207652578933	0.57668743170949	0.264535709689878	0.195940353482121	0.498092489440726	0.562430499269905	0.323889896641971	0.298879810307772	0.261523842494272	0.0337184360974581	0.0669100843360423
GSM1707487	0.153053186974556	0.310855240558423	0.493321830902202	0.569562465915319	0.324521834774227	0.107841856280526	0.609817119706698	0.335615563658674	0.336647832914674	0.300292013879618	0.273710286985782	0.353950241901358	0.43561614861714	0.429941862698555	0.332499488373761	0.389413213490217	0.68483566830562	0.202544550773095	0.578349093017043	0.253030857136453	0.207198077428731	0.520791948079141	0.560326497328952	0.332563020383934	0.296920449170854	0.263324763323566	0.0438046469953105	0.0439139562745051
GSM1707496	0.110946161865263	0.181401470516638	0.486355906065196	0.52287433720334	0.341530380997363	0.19630831780656	0.546608982917864	0.30259083944563	0.231251598493474	0.269468352917583	0.143993720927673	0.317072025778912	0.332171658172076	0.221276310603845	0.317419790094541	0.218096570135715	0.600239063476223	0.0720056149615863	0.533725564866435	0.296739741436537	0.149274501989039	0.515487456370139	0.5402071271304	0.197521384739433	0.261826093896853	0.248466937761496	0.115747359992464	-0.085417542212998
GSM1707497	0.168444151829445	0.0979438874616429	0.441115302232592	0.522733405703329	0.33617811368464	0.266006722764294	0.548964447056159	0.276125993749361	0.161927518193223	0.295369439823922	0.112344917249387	0.266540987394248	0.337959189885778	0.190374238070102	0.274033962569655	0.198191550460596	0.591822696851469	0.0285140227679901	0.607753976022135	0.274355159211896	0.115735992970971	0.484842175179187	0.519377255490917	0.209841116707484	0.298187764493497	0.236214212827385	0.122192217194063	-0.174667518261817
GSM1707498	0.113345161084244	0.254844119574014	0.483663189296448	0.529225339436694	0.354278956788569	0.152763214925018	0.545264943165081	0.304234485432813	0.265048385737704	0.282965778118064	0.141442054129538	0.33375314737596	0.399488930119555	0.25533542510481	0.236996400498663	0.209742271001914	0.583362713462769	0.100829728307919	0.547420606910662	0.247237332445908	0.147343188836185	0.484650761626401	0.521887430525865	0.190201235165615	0.246514360013828	0.226832705265775	0.03945015601214	-0.0572992029938634
GSM1707499	0.0823630340368394	0.204935182182789	0.440625567718883	0.589983776055325	0.288134866289736	0.132573559884555	0.574784094011036	0.336485581619293	0.301337811598596	0.297300402856418	0.228347917454438	0.359155319636671	0.3725569633941	0.333597504281963	0.371737657451043	0.333392727837826	0.634960347390704	0.113919480573637	0.571919854920152	0.298521172950784	0.155513836330183	0.764072087046357	0.595566245908801	0.309512237624912	0.25361593699224	0.263387949000545	0.0802538643060708	-0.126970499184999
GSM1707500	0.257492121717172	0.150933606181609	0.483648306741813	0.526613430078163	0.33739811897555	0.20534715939354	0.589594151236174	0.287853112293803	0.254463318921091	0.370121603628012	0.218596151924402	0.321932998020355	0.474909270294987	0.27010242615467	0.264774178454163	0.227728386423453	0.670478052165356	0.0986991310257436	0.631633177602864	0.316483601038703	0.177907093120489	0.487543945828064	0.540253429654586	0.269359210417981	0.327900819368877	0.272445005709966	0.112888529440747	-0.117627303091611
GSM1707501	0.270827268654037	0.239990404763735	0.55036181421543	0.540888484054175	0.345628708519886	0.132883881193694	0.596512318714413	0.304010064737657	0.325679440607461	0.413294891568673	0.261509896617504	0.359852708885277	0.511562058931832	0.355710291601619	0.270826411986919	0.319330980156291	0.671849250512686	0.112835605867516	0.592321252049065	0.32580785725808	0.200525740619802	0.536224672607842	0.551940357454205	0.279457090490676	0.311457584381278	0.263377038495076	0.0963000901550689	-0.0522956205673699
GSM1707502	0.248593662808379	0.181888533236664	0.510998677663998	0.519104353952719	0.329456178550948	0.168961778212492	0.597585817221816	0.311757840269994	0.279576252414882	0.401137111942887	0.218767702632014	0.32521305193188	0.49387587789059	0.330558758598571	0.273071317783592	0.231071131302109	0.658146478326489	0.0828314091409241	0.606296242802633	0.334314489192042	0.177010611084876	0.477419456341508	0.541755627279571	0.277210339408002	0.308140017448494	0.267224613085794	0.102991175722046	-0.0825428194296088
GSM1707367	0.157333759645533	0.0635049824902101	0.435573476705923	0.59444038220939	0.290565606027445	0.176963615508167	0.564925031583077	0.327475876872033	0.211100042071993	0.332446935433502	0.19233311855246	0.351841337020715	0.375659595297275	0.242191556177927	0.382117778604953	0.309998561902296	0.628105634630165	0.0667542912557574	0.596965231028863	0.315075849972128	0.156509633205408	0.70997677085159	0.559275339213721	0.343596165503442	0.328444315367349	0.28307661208279	0.120604811982646	-0.190035720651128
GSM1707368	0.318575704996637	0.146553696692409	0.463168880436369	0.574990005344464	0.290103870108315	0.253209670310133	0.5912901059607	0.340378911876465	0.153805789362575	0.340198043015342	0.131800517833709	0.320933084249111	0.47391962268513	0.312565045313376	0.375375293667601	0.234953056204498	0.630040521515419	0.0752998242959344	0.604531089142705	0.339530701790008	0.165508933338193	0.618939254678311	0.571994798842229	0.297876730333082	0.370358374092697	0.287951396866767	0.124764596170804	-0.164405151241261
GSM1707371	0.210384171951249	0.0566995534221329	0.438476135435465	0.553396415478373	0.310447488302901	0.28386377770638	0.584270480173487	0.308277303933098	0.166519810775507	0.31722388158317	0.127862056872003	0.335453800653444	0.459210355672443	0.252955032147818	0.334974162201202	0.217235665704964	0.659295759505319	0.0589975011929144	0.634543413897837	0.305419127349375	0.16237841638132	0.558468958366421	0.558191085719255	0.271952765495849	0.377009663733606	0.305197532050824	0.0803356589707326	-0.107775383625807
GSM1707373	0.0463038010552193	0.156671326498081	0.400856922101104	0.586397117315684	0.280598373875386	0.108335223396681	0.552934411293082	0.341410739359765	0.30806730195034	0.296085378380302	0.180951118695715	0.358973652387586	0.421166142761406	0.32241440575334	0.369920959979046	0.268019053587498	0.676129358768683	0.0540351539816218	0.570464186518572	0.319457764519962	0.160382876940451	0.692360456284014	0.573126171800647	0.349594116720854	0.293978017793255	0.258532941052202	0.0678382940240372	-0.0629765813980266
GSM1707374	0.0649382447567615	0.151676920901596	0.40324316526298	0.578082326063048	0.306285891339589	0.128885435589672	0.576338348120392	0.349883013007545	0.328459014930329	0.288311679278095	0.220451111499327	0.33608459605516	0.407789189896728	0.342486612907845	0.38436762229473	0.326791670199081	0.69015698603179	0.0334420709998951	0.585533936974953	0.343827612549931	0.183104996079708	0.696647035676789	0.577706351854839	0.357292947257721	0.308844748207524	0.264083088779533	0.0707247664203009	-0.0764453508966035
GSM1707394	0.160372278994024	0.286943973150357	0.400699195828965	0.585902677068711	0.31484689101198	0.122011178008116	0.562530815452346	0.303193882694927	0.324794349635171	0.286685362700508	0.340857595236345	0.332333402224855	0.460701557349532	0.371508191319349	0.361698214970037	0.435210150768264	0.662996973984519	0.155107676465482	0.575317849550547	0.298577011877706	0.154194835950999	0.701663581327727	0.582904245211357	0.30769669222674	0.28237819738105	0.247147672090124	0.0904677335255225	-0.00306752333115594
GSM1707395	0.122911794861089	0.176176550759375	0.373596573965851	0.587760829224982	0.318172103450149	0.166744519657245	0.562777097217965	0.307384219670472	0.286036670486569	0.264469712443874	0.335350228972676	0.344035895177961	0.395206422208452	0.292893171587216	0.376275304420687	0.375042412239354	0.643034240018164	0.132161796879178	0.624525297307776	0.308335894632509	0.151405547307457	0.714786533446656	0.597688725399463	0.304090985437412	0.283508089971744	0.247962622745246	0.109404313317382	-0.0619557392088135
GSM1707402	0.1208875296758	0.25003582966756	0.4987157002302	0.562327682770525	0.342781725224406	0.120577481534499	0.569459764873092	0.329983909305832	0.310642162057246	0.299940441989891	0.101456254739269	0.362023429278025	0.437806407438803	0.285483163505291	0.312172707052238	0.264447732734463	0.618116104642201	0.0570607383251601	0.556730034476921	0.299962345774655	0.155479229277707	0.46313131373922	0.538587031921706	0.274160776508959	0.281943520534646	0.266325020168372	0.0627275722176423	-0.0631976638785697
GSM1707403	0.0178019205829938	0.130684265327504	0.339469585645092	0.592064029018205	0.317119595713796	0.161089759234688	0.56024640205973	0.332001372434008	0.301126496829687	0.237517081955189	0.139275297923085	0.361326983879781	0.326114344365966	0.242144041638259	0.347592330340487	0.247897457443264	0.640355766825926	0.0655002509030781	0.584675536237047	0.291427358308912	0.117779505250349	0.567048030224106	0.563994896509878	0.275261203506707	0.273731094829402	0.271299807880163	0.0823975217040239	-0.116068409634393
GSM1707404	0.116492099502099	0.254271952952504	0.405404838289567	0.579605481897445	0.32262873364648	0.0885493049392155	0.569046971330306	0.330354973375655	0.309074761166897	0.254914541735817	0.159016953887357	0.350401383320822	0.394091498991363	0.313127967339061	0.339940248903825	0.291186827722501	0.63698841314548	0.103901150624305	0.549132649575595	0.306376850081475	0.139023471303271	0.586824667337743	0.574470008400333	0.266684511690076	0.284419865795398	0.256759240790936	0.0429078453512671	-0.0481688748867224
GSM1707405	0.172849569984342	0.241155597476044	0.457940857609243	0.548368048130154	0.339547078934193	0.134502002997767	0.574769497273914	0.311675508086426	0.288355866836138	0.283637051612085	0.262986065045233	0.341384892604101	0.433665406083246	0.306075419333308	0.269017644472883	0.280449100601121	0.597743762598128	0.107506484629805	0.550390723778409	0.279209666549286	0.113998465702149	0.588028110772517	0.560306019153504	0.218018627559488	0.263263499364192	0.260645588456004	0.0663695755351899	-0.0589385772613826
GSM1707406	0.141102103557279	0.257353945664302	0.498988879028781	0.539047068697134	0.323901520447765	0.0870758315947804	0.571673116015216	0.301110572670773	0.303769041385651	0.290778012784382	0.223094820595504	0.345495187954143	0.439990301944028	0.31347471334495	0.2696748945669	0.267497312361455	0.578950790462584	0.109951453576427	0.551517597699889	0.289476465582409	0.154160238787186	0.560134166559961	0.544559212661049	0.216609983961524	0.276212301655292	0.255168050072116	0.0167701115946693	-0.0575190791379674
GSM1707411	0.154025134773693	0.334788545606732	0.483350191478858	0.55918657281549	0.337660469962399	0.0787943414470395	0.60312193564437	0.356942266410763	0.398732159689389	0.440577523388581	0.307541662811741	0.417834997543487	0.517138720918542	0.409775668935861	0.334957709207033	0.252035698073832	0.693646706659582	0.133312912698453	0.583175618488843	0.334309663026891	0.186200959018984	0.553749421221768	0.615172740991348	0.300980540002691	0.324610308717171	0.29232940963424	0.099787568058833	0.0413182021110563
GSM1707412	0.208521365785801	0.315645084941184	0.535810566648982	0.50953808597029	0.319089767139383	0.141442844806905	0.572931182252653	0.293099318007711	0.24112620176063	0.276763427616289	0.211775759014658	0.302524960152568	0.503416518817227	0.30193473614551	0.25597370494149	0.229173159778852	0.60923418467864	0.104415415525284	0.54384871624585	0.294499787102666	0.142675773791274	0.549702949797188	0.528018829694964	0.241359458637808	0.262653999700238	0.229518242515058	-0.000357406610683601	-0.0583740013047645
GSM1707413	0.184340737512378	0.253625820584873	0.460042869187639	0.533428430068067	0.344523181631411	0.119044685279109	0.585421537110213	0.315573283573771	0.310893400061998	0.306227774311365	0.209958973695542	0.342080660142851	0.498659035575458	0.330269287424251	0.293369937180344	0.22013909612082	0.63776583042004	0.123863903189317	0.555657847252188	0.311976782605947	0.160611284459133	0.598585499658634	0.552594152050914	0.271044632829308	0.258521363779005	0.246416378729	0.0182542353540948	-0.050063585587739
GSM1707416	0.100948355196715	0.21337700664885	0.383540678145131	0.590419271988391	0.320558090598681	0.102216823741802	0.576572672646798	0.3180265512267	0.323862840887496	0.235042507895298	0.188645170683287	0.365354407140518	0.367561408152776	0.345930847253669	0.371441856736364	0.276405819396796	0.669328676222915	0.0842203503216136	0.565835766358927	0.303351033227195	0.142782141358407	0.635754228553117	0.564389191200844	0.303607890259359	0.299029089856537	0.288279045462926	0.0562740715961073	-0.0355335417472066
GSM1707421	0.0136166912842627	0.264658008378319	0.398477340110159	0.548554504133277	0.3269535961625	0.0912835422178755	0.567529511657381	0.322471132781728	0.308076039387454	0.220184812157998	0.179855438584044	0.340103072991434	0.327699618452246	0.34018584840019	0.286290609718519	0.280160390244144	0.620062459506462	0.133899328358444	0.564741045830372	0.285952384482606	0.151448392015839	0.478655452819865	0.571423921777961	0.241766174211991	0.255724491137995	0.268545706167841	0.0642275309558776	-0.0177058152619158
GSM1707440	0.214598009928204	0.266129077575151	0.548736854069389	0.548859938370902	0.329390148584526	0.127372043012795	0.585592519331754	0.315552000105573	0.305830977860711	0.332397579865014	0.205791044720647	0.373242728847379	0.438824487144704	0.286589266952923	0.295853163267104	0.300713366155086	0.605294306955533	0.13314610849345	0.566888111192547	0.26044750520293	0.160535881072247	0.553812239150852	0.574954239691626	0.268675085546653	0.293922809381268	0.274266887589587	0.0387928281011477	-0.0602314077498265
GSM1707441	0.148603082005015	0.28620987095315	0.501150169647566	0.562162383363464	0.316504838009623	0.113048216149776	0.596069712194914	0.293886863168867	0.301457773643803	0.31721495150964	0.279643736770533	0.353260741728042	0.423832623236341	0.319548400787488	0.322808167178857	0.341748624412025	0.63938495172224	0.124411820234171	0.538488293950138	0.300257607471085	0.153075358793402	0.666620860697968	0.578662141147893	0.270451372894247	0.26410535372329	0.27484466096585	0.0241798621829076	-0.0272443581878151
GSM1707457	0.0546130368983234	0.109957541668909	0.312207126437048	0.599843071411906	0.330545178836103	0.0893330999665569	0.543137838736415	0.316032428306448	0.274614970378487	0.249267580689169	0.157118705566044	0.356887170881799	0.329911501564644	0.349271572255073	0.38063009520351	0.278117785070894	0.616088806499364	0.0933375731208314	0.542593330986726	0.273768524929194	0.129462732587343	0.653135342394489	0.565011048293117	0.298405439994439	0.218537648954012	0.246095500033958	0.0700096665300071	-0.171182794409376
GSM1707467	0.214311840504993	0.256248457260228	0.580257363031267	0.515671134229403	0.366732476441801	0.122096448557195	0.558994644782194	0.245543380696534	0.269811654751049	0.30343217289149	0.0785058144557	0.332348501674408	0.454286655710252	0.288082163100989	0.210571287076879	0.261682634274456	0.550987391841894	0.11240065239933	0.507721641225533	0.241615905541146	0.165056339812128	0.428690899284099	0.513621461120667	0.146156602676866	0.217028153170794	0.236487166547162	-0.00578421593503148	-0.0627945209468751
GSM1707468	0.195650713784944	0.159364343847518	0.50817086071926	0.544958119086056	0.332387383228351	0.149615497091446	0.547071952778164	0.298501271590716	0.287167358143138	0.291035813987037	0.0946087392412989	0.341175852156991	0.447232386744793	0.250097331878346	0.313724587046014	0.254100013361976	0.577589151335103	0.0622315000257181	0.530650916147873	0.305056387656605	0.129150450857876	0.619623200878796	0.55302258642498	0.237408647939766	0.246095846727714	0.243418822438411	0.0671200285619938	-0.104453493660397
GSM1707469	0.25819702288146	0.331389884921654	0.598177294094432	0.528764913234569	0.332844982519081	0.114693432972322	0.581742866658229	0.271983759857003	0.259085720450446	0.350967027841796	0.116897775951422	0.339367598100225	0.558755340550644	0.309170108183256	0.272695041423659	0.241801741174058	0.580792266372501	0.112172250785861	0.499487933555414	0.268095441895634	0.170379594545558	0.460032817361486	0.528413838151156	0.188068235349352	0.273170186764211	0.247232535535259	0.0447441497336008	-0.0367900997693745
GSM1707470	0.11650679134717	0.176968792410594	0.450062747246123	0.535883695398298	0.349610884478822	0.137088113947703	0.546194181576126	0.315458424398014	0.269618088180183	0.281676208646455	0.118198940936308	0.346027855285426	0.35913198860137	0.272637788880148	0.346086161865978	0.175557863563713	0.625667992849382	0.0788332023659768	0.536457637481734	0.300301208698705	0.118884138359367	0.681623953796383	0.560857962259697	0.250428336643807	0.229761056419575	0.266421847976498	0.0798626296370303	-0.0808259318930269
GSM1707471	0.138537601065897	0.248052877522513	0.524868897096086	0.498381972928774	0.36444828578053	0.160399408941595	0.560917532381632	0.253852428023713	0.251469229876616	0.276236830035907	0.157942597089752	0.31192228681948	0.374232133474254	0.25268987203898	0.257206438556398	0.223697435473576	0.608580572487481	0.00806313876798124	0.51573471622552	0.266183888002183	0.148397380897093	0.49258333129375	0.510891981287373	0.178763346545487	0.262213701103303	0.233414968039856	-0.00325134516294903	-0.123076774285075
GSM1707474	0.251173502518012	0.398867989541719	0.574824684978612	0.503307424424383	0.330115173488968	0.042989655164756	0.556413402458061	0.277230369335454	0.281479043290026	0.343674988791495	0.111603123530999	0.347102952939452	0.555667622881622	0.32395579610274	0.21552170754337	0.301255654577743	0.571215928291357	0.18146873906505	0.499228612619168	0.265168974678971	0.185703456869927	0.331218223578061	0.521763399073925	0.22084141649216	0.256483585020681	0.239844286300102	0.0233983270219026	0.00762285234430362
GSM1707488	0.147360475412479	0.257314135033884	0.390267770755218	0.595689088278333	0.306454001987328	0.100915325575499	0.565349904599554	0.287814299094103	0.309974941738311	0.24239353977702	0.209784539036752	0.35539690888101	0.392460283643767	0.35776459545831	0.333134195818072	0.396401950974807	0.588607902155642	0.19202238029253	0.54074158693778	0.263242901348727	0.109837813739151	0.662657694337879	0.569960243762593	0.282002176056605	0.233858541078351	0.249680148631267	0.0568904207379492	-0.0249886033630368
