# Supplementary material for: Identification and verification of feature biomarkers associated with immune cells in neonatal sepsis
Source: Eur J Med Res. 2023 Feb 28;28:105. doi: 10.1186/s40001-023-01061-2 (PMC9972688; doi:10.1186/s40001-023-01061-2)
Supplement: Supplementary file 4 — Additional file 4: Table S4. The coefficients of regulators in the DEG diagnostic model. [file 40001_2023_1061_MOESM4_ESM.txt]

PROS1	-0.381248732507709
TDRD9	-0.380691993191341
RETN	-0.202260036340754
LOC728401	-0.049935741983965
METTL7B	-0.209994971515415
