# Supplementary material for: Identification and verification of feature biomarkers associated with immune cells in neonatal sepsis
Source: Eur J Med Res. 2023 Feb 28;28:105. doi: 10.1186/s40001-023-01061-2 (PMC9972688; doi:10.1186/s40001-023-01061-2)
Supplement: Supplementary file 5 — Additional file 5: Table S5. The coefficients of regulators in the IRG diagnostic model. [file 40001_2023_1061_MOESM5_ESM.txt]

NSUN7	-1.6466619590408
